# Supplementary material for: Coupling high-throughput mapping with proteomics analysis delineates cis-regulatory elements at high resolution
Source: Nucleic Acids Res. 2021 Oct 11;50(1):e5. doi: 10.1093/nar/gkab890 (PMC8754656; doi:10.1093/nar/gkab890)
Supplement: gkab890_Supplemental_Files [file gkab890_supplemental_files.zip]

Archive with 3 entries (3 files):
- Supplementary Figures and Tables.docx
- Supplementary Table 2.xlsx
- Supplementary Table 4.xlsx
