# Supplementary material for: Coupling high-throughput mapping with proteomics analysis delineates cis-regulatory elements at high resolution
Source: Nucleic Acids Res. 2021 Oct 11;50(1):e5. doi: 10.1093/nar/gkab890 (PMC8754656; doi:10.1093/nar/gkab890)
Supplement: gkab890_Supplemental_Files [file gkab890_supplemental_files.zip › Supplementary Table 2.xlsx]

## Sheet: revision Segway.hg38.profile
library	seq	chrom	start	end	label	Bivalent	ConstitutiveHet	Enhancer	FacultativeHet	LowConfidence	Promoter	Quiescent	RegPermissive	Transcribed	Segway_conservation_associated_activity_score	Encode_cCREs	Encode_IDs	Encode_countTFs
lib1	CCAGGGTCATTTTCCAGCAATGGAACTACTCAAAT	chr9	22072361	22072395		1	6	1	16	0	0	127	6	7	114.975	None	NA	0
lib1	ACACAGGCAAAAATTATTAGAGATGAAATGGAACC	chr9	22072466	22072500		1	11	3	18	1	0	113	5	12	117	None	NA	0
lib2	TTCAAGCTGTGCTATAAATAACCACCATGTTGTAC	chr9	22072589	22072623		0	16	4	20	0	0	105	10	9	117.755	None	NA	0
lib2	CTTATTCTTCTAGTCAACTGAAATTCTAAATCTGT	chr9	22072764	22072798		0	13	5	17	0	1	109	12	7	117.82	None	NA	0
lib1	AGGGACAAATTCTACCACTTATTCTTCTAGTCAAC	chr9	22072781	22072815		0	13	5	17	0	1	109	12	7	117.125	None	NA	0
lib1	ATAAACGCTTTCATACTTATCTCCTTTCAATTTCT	chr9	22072921	22072955		0	8	5	11	0	0	126	8	6	115.49	None	NA	0
lib2	CTCATGATTTCTACTCTCATAAACGCTTTCATACT	chr9	22072939	22072973		0	8	5	11	0	0	126	8	6	115.49	None	NA	0
lib2	TGCAAAAAAGGAATGGTCTGTAATATTAACTTTCA	chr9	22073009	22073043		0	3	5	10	2	0	132	6	6	113.97	None	NA	0
lib1	TAAAACAATTTTCACTGTGCAAAAAAGGAATGGTC	chr9	22073026	22073060		0	3	5	10	2	0	132	6	6	113.97	None	NA	0
lib2	TTGGTAGGAAAAATATTGACAATAGCCATCTATTT	chr9	22073219	22073253		1	3	8	11	1	0	127	6	7	115.915	None	NA	0
lib1	GAGAAGGAATTATTTTCTTGGTAGGAAAAATATTG	chr9	22073236	22073270		1	3	8	11	1	0	127	6	7	115.915	None	NA	0
lib2	TCCCAGCCTAGATGCACAGTGCTTTTAGAAATATT	chr9	22073359	22073393		2	5	12	21	0	0	109	9	6	118.455	dELS	EH38E2687359	0
lib2	CACTCATAGTGCTAGGGTGGTAATGTTCCTCTTTG	chr9	22073464	22073498		4	7	11	23	0	0	99	13	7	119.575	dELS	EH38E2687359	1
lib2	TTATCCATAGGGATTTAGGCAGTTAGGGTAGTAAA	chr9	22073674	22073708		0	6	11	12	1	0	119	7	8	117.345	dELS	EH38E2687359	0
lib1	AACAGATACTGCCTAATTTATCCATAGGGATTTAG	chr9	22073691	22073725		0	3	10	12	1	0	123	9	6	117.345	dELS	EH38E2687359	0
lib1	ATCTAGGTATGTACAGTGACTTTAGATCTAGACTA	chr9	22073831	22073865		0	2	9	14	1	0	120	8	10	115.75	None	NA	0
lib1	GGAAATGTGATCTTAAAATTATAGGACCTCAAATT	chr9	22074181	22074215	S1606	2	10	9	18	1	0	109	6	9	116.963	None	NA	0
lib2	CCCAGCCCACTCTACTCTCAGCTTCCAGCTCTCAG	chr9	22074619	22074653		3	15	11	14	3	0	91	15	12	120.36	None	NA	0
lib1	CCATAGTCCACAGATATGCATCTCACTTGCCTGGA	chr9	22074741	22074775		4	17	11	21	5	0	77	16	13	121.345	None	NA	0
lib1	ATTTGTCTATGTACCATCTAAAATTCTCTCTTCCA	chr9	22074951	22074985		3	4	8	13	1	0	116	10	9	118.075	None	NA	0
lib1	ATATTGCTACCATGAATGGAAAACATTTTTCTCAT	chr9	22075021	22075055		2	1	4	9	1	0	131	8	8	116.69	None	NA	0
lib2	TCTCTTTAAATCAACTCACATTTTTAAGTAAATGT	chr9	22075074	22075108		2	1	4	9	1	0	131	8	8	117.625	dELS	EH38E2687360	0
lib2	CTCAACTACTCACATGTCACCTTCATGTATTTTGT	chr9	22075144	22075178		3	9	4	12	2	0	110	11	13	118.56	dELS	EH38E2687360	0
lib1	TGCAGTGCTTTCTAAACCTCAACTACTCACATGTC	chr9	22075161	22075195		3	9	4	12	2	0	110	11	13	118.56	dELS	EH38E2687360	0
lib1	CTTTGATCATATACTATGACTCTTTCTTTCATATT	chr9	22075371	22075405		2	13	8	30	0	0	93	9	9	118.832	dELS	EH38E2687360	0
lib2	GTCATTCTTCTCCTACTTTTCTCCACAGGATAATT	chr9	22075494	22075528		2	12	6	26	2	1	98	9	8	119.103	None	NA	0
lib2	TCACCCTGTTCCTTTCTTCTTTTGCAGAGGAAATC	chr9	22075669	22075703		5	14	5	29	3	0	86	11	11	119.785	dELS	EH38E2687361	0
lib1	CCCATTCTTAGAAATATATAGTTTCCCTGCTCTAA	chr9	22075861	22075895		1	14	4	28	2	0	96	10	9	118.205	dELS	EH38E2687362	0
lib1	GGATGCCAGTACTTGACTTTCCTATCAATCATACC	chr9	22076001	22076035		1	7	5	18	1	0	109	11	12	116.647	dELS	EH38E2687362	0
lib1	CATTGTAATAACCATTTTACCCATAGCACCGTGTT	chr9	22076526	22076560		1	3	0	9	2	0	139	3	7	111.68	None	NA	0
lib2	AATGGTGTATTGCGTTCAGGATTTTTGCTAAATGA	chr9	22076649	22076683		1	7	0	11	2	0	130	6	7	112.705	None	NA	0
lib1	ATTTAAAAAATAATAAAAATGGTGTATTGCGTTCA	chr9	22076666	22076700		1	7	0	11	2	0	130	6	7	112.705	None	NA	0
lib1	CCTGTCTCTACAAAAATTAGCCAAATGTGGTGGCC	chr9	22076841	22076875		1	12	0	14	0	0	121	6	10	113.29	None	NA	0
lib2	GGCAATTTAATGTCCTAAATGGCATGTACTATAAC	chr9	22077349	22077383		0	1	0	6	1	0	148	4	4	111.26	None	NA	0
lib1	TGAATATTATTTCCATTGGCAATTTAATGTCCTAA	chr9	22077366	22077400		0	1	0	6	1	0	148	4	4	111.26	None	NA	0
lib2	TGCAAATGTTATAAAATCTGAATATTATTTCCATT	chr9	22077384	22077418		0	1	0	6	1	0	148	4	4	112.433	None	NA	0
lib1	CCCAGCTTCGTAGGAAATTCCTAGCTCCGTAATCA	chr9	22077681	22077715		2	9	4	24	2	0	107	10	6	116.88	None	NA	0
lib1	AGCTATCTGTGTTTTTGTCCAATGTCCTTTTATCA	chr9	22077716	22077750		2	9	4	19	1	0	112	8	9	117.075	None	NA	0
lib1	ATTGTTTATAGATTTTATTGAACTTTCAATACATC	chr9	22077856	22077890		2	5	3	17	1	0	121	8	7	116.995	None	NA	0
lib1	CTAGTCAAGTCATATCGTAAGTACAATCAGTTCAA	chr9	22078136	22078170		2	3	6	20	0	0	120	8	5	118.82	dELS	EH38E2687363	0
lib2	AAGAGTTTCAAAACTCTGCATACCCAAACCTCAGC	chr9	22078819	22078853		1	6	10	19	1	2	103	16	6	119.765	None	NA	0
lib2	CATAATGGTGACTTTTTCAGTTCTCTGTGGGATCC	chr9	22078959	22078993		0	9	9	18	3	2	103	15	5	119.755	None	NA	0
lib1	CAATATTTATGTTTTTCATTGGTTTCTTTTTAATT	chr9	22079116	22079150		0	10	1	20	0	0	114	13	6	114.935	None	NA	0
lib2	ATGAAATCAAATGATCTCCAATATTTATGTTTTTC	chr9	22079134	22079168		0	10	1	20	0	0	114	13	6	114.935	None	NA	1
lib1	ATCCTTTCCAGCCTCCAATGAAATCAAATGATCTC	chr9	22079151	22079185		0	10	1	20	0	0	114	13	6	114.935	None	NA	1
lib1	TTTTAGTAGAGATGGGTTTTCACCATGTTGGCCAG	chr9	22079291	22079325		1	10	7	19	2	0	100	17	8	115.403	dELS	EH38E2687365	1
lib1	CTGTAACCTCCACTTCCTGCATTCAAGCAAGTCTC	chr9	22079396	22079430		2	11	9	21	4	0	94	13	10	117.735	dELS	EH38E2687365	1
lib2	AGGCACAGTCTCGGCTTACTGTAACCTCCACTTCC	chr9	22079414	22079448		2	11	9	21	4	0	94	13	10	118.92	dELS	EH38E2687365	1
lib2	CACCCTTCAGCTTTTCTTTTTTTTCTTTCCCTTTT	chr9	22079519	22079553		2	9	10	25	2	0	91	17	8	119.975	dELS	EH38E2687365	1
lib1	CAGGACAGGACCCAGCACACCCTTCAGCTTTTCTT	chr9	22079536	22079570		2	9	10	25	2	0	91	17	8	119.975	dELS	EH38E2687365	1
lib1	CCTCAATTCACTTTTCCACAAGTTGTTCCCTCACC	chr9	22079571	22079605		2	9	10	25	2	0	91	17	8	120.98	dELS	EH38E2687365	0
lib2	CCCAAACATTCCGATAAGCCTCAATTCACTTTTCC	chr9	22079589	22079623		1	9	18	22	2	0	81	25	6	120.98	None	NA	0
lib1	TTTTTACCTCACTTTTGGTCTGTATCTCAGAGTGC	chr9	22079641	22079675		1	9	18	22	2	0	81	25	6	121.985	None	NA	3
lib1	CAGATTCTGTAAAATTCGTTTTCATAAGGCATTGC	chr9	22079956	22079990		6	10	41	14	2	10	44	31	6	129.695	dELS	EH38E2687366	37
lib1	AAGTTTCTGTTCCAAAATACTTTGGCAGCCATTTT	chr9	22080271	22080305		5	7	45	12	3	19	41	26	6	133.042	dELS	EH38E2687367	27
lib1	CTTGATCATAGTGAACACGGAAAATATCAAAGGAC	chr9	22080341	22080375		6	4	42	12	4	13	42	33	8	132.17	dELS	EH38E2687367	14
lib1	CCCGCTGCCCCTCCACAGTGTATTGTGAACAGAAG	chr9	22080446	22080480		5	2	40	13	4	11	43	38	8	130.635	None	NA	8
lib2	AGAACTCATCTGTAAAGCTCTCCTTAAAGACTCTC	chr9	22080499	22080533		6	4	35	15	5	5	50	36	8	129.255	None	NA	3
lib1	TGTTAAACATTTCCCATTGTGTTTGATTTTCTTCT	chr9	22080551	22080585		6	4	35	15	5	5	50	36	8	127.875	None	NA	2
lib1	ACATTTTATGATATTTTTAAGAAGCATAGGCTAAT	chr9	22080936	22080970		1	6	4	20	2	0	110	9	12	119.16	None	NA	0
lib2	TTGACTCTAGGTAGTCGGAGTGGAGATTAAACTCT	chr9	22080989	22081023		0	7	2	17	2	0	120	5	11	118.448	None	NA	0
lib2	TTTAAAAGGAGTCAAAATTATATTGCCATATGGAC	chr9	22081094	22081128		0	5	2	14	2	0	128	4	9	117.525	None	NA	0
lib1	CCATTTCTGTAATCCCTAAAATCTCTTTTCCTGGG	chr9	22081531	22081565		2	17	4	23	3	0	98	9	8	119.345	None	NA	0
lib2	GATTGGGTGCCATGTTCTTCCTTTCTACATTTTCC	chr9	22081794	22081828		1	13	2	29	1	0	105	5	8	117.76	None	NA	0
lib1	AACAACCCCAAAAATGATGATGATAGCCAGCTTTC	chr9	22081846	22081880		1	13	2	29	1	0	105	5	8	117.54	None	NA	0
lib2	AATACATTTGTAGAACACAACAACCCCAAAAATGA	chr9	22081864	22081898		1	13	2	29	1	0	105	5	8	117.54	None	NA	0
lib2	TCATTTTCTTAAGTATAGGTAGGTCTGGAGGATGA	chr9	22082039	22082073		0	11	0	30	2	0	102	7	12	117.74	None	NA	0
lib2	GGAAGTGATTAATCTTGTGAATTAAAATGTTAGGG	chr9	22082109	22082143		0	13	1	29	2	0	103	4	12	118.915	None	NA	0
lib1	ATAACATATCACTGCTTTCAAGACCCGCTATAACT	chr9	22082231	22082265		0	14	1	31	2	0	100	4	12	119.15	None	NA	0
lib2	TCTATATCATGATCAACAAAAGGAGGAAATAACAT	chr9	22082389	22082423		0	17	3	25	2	0	106	2	9	118.575	None	NA	0
lib1	CCTAATGTCACTGGGCCTCTATATCATGATCAACA	chr9	22082406	22082440		0	17	3	25	2	0	106	2	9	118.425	None	NA	0
lib2	TGCTCCTCCTTAAAAATAAAGTTCTGACTATTTCC	chr9	22082634	22082668		0	11	1	17	0	0	126	1	8	115.985	None	NA	0
lib1	ATGTTTTCTATAGTTCCCAATTTACTACAGGTATA	chr9	22082686	22082720		0	13	2	24	0	0	111	5	9	116.445	None	NA	0
lib1	TACACCTGATTATATGGCTTAGTCAAATGGAAATA	chr9	22082826	22082860		0	18	3	29	0	0	94	9	11	118.745	None	NA	0
lib1	ATTGCACCTGTCTTTCCAGATTTCTTTCCGTGGCT	chr9	22082861	22082895		0	18	3	29	0	0	94	9	11	118.745	None	NA	0
lib2	CATGAGCCATCTTCTAATATTGCACCTGTCTTTCC	chr9	22082879	22082913		0	18	3	29	0	0	94	9	11	118.305	None	NA	0
lib1	CCTTCTTGATTCCAATTGGCTTTCTCAAGCCTGAA	chr9	22082931	22082965		2	17	2	24	0	0	102	4	13	117.865	None	NA	0
lib1	GGCATGGCATATAACAAGCTATTAGTGTTATTATC	chr9	22083071	22083105		2	13	2	17	0	0	115	3	12	116.94	None	NA	0
lib1	CATCCTTCCCAGTGCTTCCAGATCCATTTATCTAA	chr9	22083281	22083315		0	8	2	22	0	0	114	8	10	118.123	None	NA	0
lib1	CCTGTCTCTCTTGAATGAAATCATTCCATAAGTGG	chr9	22083351	22083385		0	10	4	29	0	0	104	9	8	118.54	None	NA	0
lib1	ACCTTCTTACCATATCTCATATCTGTACCTTCCTC	chr9	22083421	22083455		1	8	4	29	0	0	104	9	9	118.145	None	NA	0
lib1	AACTCAGCATCTTACCTACCCTCCAAAAACTTCAC	chr9	22083736	22083770		2	15	8	19	1	1	102	10	6	118.735	None	NA	0
lib1	GGAAAACTGAAGTTTTGAGTATTTTGAAAATTCCA	chr9	22083911	22083945		1	8	10	15	0	0	114	10	6	118.99	None	NA	0
lib2	AAAATTTAATAGTGGTAGATTATATTGCTTCTTTT	chr9	22084314	22084348		2	1	24	15	0	2	93	22	5	122.065	None	NA	1
lib2	TTTCTGTATTTAAACATAATATAAAATTAACCTGC	chr9	22084349	22084383		2	1	24	15	0	2	93	22	5	122.065	None	NA	1
lib2	TCTTCTATTAAATATAATTTACTACATGGCCAATT	chr9	22084419	22084453		3	6	27	12	2	8	79	24	3	124.415	None	NA	1
lib1	AAATGTAGCCTACCCACATGCTGTTAGACAAAGGC	chr9	22084506	22084540		2	8	41	15	4	13	51	24	6	129.265	dELS	EH38E2687369	3
lib2	TTTCTCTGAGAGTAAAAAAAATGTAGCCTACCCAC	chr9	22084524	22084558		2	8	41	15	4	13	51	24	6	129.265	dELS	EH38E2687369	4
lib1	AAATGTCTGTATTTACCTAAACCTAAAGATAAACA	chr9	22084716	22084750		3	6	37	20	2	22	42	27	5	132.005	dELS	EH38E2687370	18
lib1	AATTTCTTTAGTGTATCAGTTTTAACCAGCCAGTC	chr9	22084821	22084855		2	5	34	19	2	24	46	31	1	132.725	dELS	EH38E2687370	25
lib2	CGTCTGGGTGTTCGTGTTATCTTAGATATCTGTCA	chr9	22084944	22084978		3	7	38	21	2	20	48	23	2	132.14	dELS	EH38E2687370	23
lib1	ACATTTCTCCTGTTCTCATACCAAAACACTGTGCT	chr9	22084996	22085030		2	6	39	17	2	16	59	20	3	131.002	dELS	EH38E2687370	19
lib1	TTTGAGTTCTCTGTGGAAAAATGTTCACTCTACTA	chr9	22085031	22085065		2	6	39	17	2	16	59	20	3	129.865	dELS	EH38E2687370	14
lib2	TTTAGTAACCACAGTTTATTGGGGATTATCAAAGC	chr9	22085084	22085118		2	6	39	17	2	16	59	20	3	128.567	None	NA	8
lib1	TTCTTTTTGTCATGCATTTTAGTAACCACAGTTTA	chr9	22085101	22085135		3	6	28	14	3	13	70	24	3	128.567	None	NA	6
lib2	GTTCTTTATAGATAGAAGTTCTTTTTGTCATGCAT	chr9	22085119	22085153		3	6	28	14	3	13	70	24	3	127.27	None	NA	5
lib2	CTAACTCTTAATTAACTGATAAACTTTTTTCTCCT	chr9	22085189	22085223		2	6	27	21	5	14	61	24	4	127.388	dELS	EH38E2687371	3
lib1	AGGTTCATCTTCTTTCTGTTGAACTATCCTGCCTC	chr9	22085976	22086010		0	8	12	22	1	0	94	20	7	119.365	None	NA	1
lib1	TGTATCTATTCTGATTTTCATCTCAATAATAACTC	chr9	22086151	22086185		0	5	5	15	0	1	116	11	11	118.09	None	NA	0
lib2	AAAAAAACTGAGGTTAGATATAAACTTCCAACTCA	chr9	22086379	22086413		1	6	5	20	0	0	111	10	11	118.575	None	NA	0
lib2	TTTTAATCTGGCCCTGACGGGTAAATTTCTCTCCA	chr9	22086414	22086448		1	8	4	23	3	0	108	8	9	118.4	None	NA	0
lib2	ATCTTCATCTCACGTGTGCTTGGGACTTGTAAATG	chr9	22086449	22086483		1	8	4	23	3	0	108	8	9	118.4	None	NA	0
lib2	TAACTTTCAACTTACATGTGAGATAAGTGAGGGGC	chr9	22086484	22086518		1	8	4	23	3	0	109	7	9	118.112	None	NA	0
lib2	AATATTATTGAACTCTAGTAGACATTTTCACTTTT	chr9	22086519	22086553		0	8	4	22	4	0	112	6	8	117.825	None	NA	0
lib1	CCAGGGCAATAAAAATGTGGGTTACTGTTATTGTT	chr9	22086606	22086640		0	9	3	20	2	0	117	5	8	117.04	None	NA	0
lib2	AAGGAAGTATGAAGAAAACTTCCCTGCGTAGGCAA	chr9	22086974	22087008		1	14	4	27	1	0	94	11	12	119.718	dELS	EH38E2687373	1
lib1	TTAGCATTGATTAGTTAGGATGCTTTCAGGTACTT	chr9	22087481	22087515		0	12	5	21	2	0	108	9	7	117.495	None	NA	1
lib1	TATTATAATCAGCAATAGAAATTTCCACTAGGCAT	chr9	22087551	22087585		0	9	4	24	1	0	117	3	6	116.82	None	NA	1
lib2	CAATTTATTTAGGACAAATATTATAATCAGCAATA	chr9	22087569	22087603		0	9	4	24	1	0	117	3	6	116.08	None	NA	1
lib2	TCATGCTTTTATTTTCAAAAGATTGACAGTCTATT	chr9	22087604	22087638		0	7	3	16	0	0	129	1	8	115.34	None	NA	1
lib2	AGTTAGTGAAAAAGTTTCTCTTCAAAATAAATGGA	chr9	22087779	22087813		0	5	5	12	0	0	134	1	7	115.765	None	NA	2
lib2	CTATTTAAGGCAAATGATATCGGTTTTCAATTTAT	chr9	22087814	22087848		0	8	8	13	0	0	127	2	6	116.115	None	NA	2
lib2	ATTTCACTCATGGCATTTCTTTTTATGACAATCTT	chr9	22087849	22087883		0	8	8	13	0	0	127	2	6	116.115	None	NA	2
lib2	TCCTTGCTTCAATATCAAGTATAATAAAACATTGC	chr9	22088269	22088303		1	10	10	19	1	2	97	17	7	121.155	dELS	EH38E2687374	0
lib2	TCTCCTGAGTAGAAGAACCATGGTTTTCCAGAAAT	chr9	22088374	22088408		2	12	10	14	1	2	101	14	8	122.105	dELS	EH38E2687374	0
lib1	AATATACAGAATGCTGGTTCTTAGCCTAGGGCCTG	chr9	22088496	22088530		2	11	10	9	5	5	94	18	10	122.558	dELS	EH38E2687375	1
lib1	CATGTTTTGCACTTAACCGCAGTTTGGAGTGAACT	chr9	22088566	22088600		2	11	10	9	5	5	94	18	10	122.04	dELS	EH38E2687375	1
lib1	CAGTAATTCTCCACTTTGGTGTATTTAAATTAACA	chr9	22088636	22088670		1	10	14	8	3	1	104	14	9	120.265	dELS	EH38E2687375	2
lib2	ATTTTTACTAGGTACATACAGTGGTGTTTCAAAGT	chr9	22088794	22088828		2	14	12	15	4	3	84	22	8	120.907	dELS	EH38E2687376	2
lib2	TTCTGTTTATTTTAGCAAAGGGACTCATGTGAACT	chr9	22088864	22088898		2	14	12	15	4	3	84	22	8	121.535	dELS	EH38E2687376	2
lib1	CCAAAGTTCCCAGTCACTTCTGTTTATTTTAGCAA	chr9	22088881	22088915		2	14	12	15	4	3	84	22	8	121.522	dELS	EH38E2687376	2
lib2	TTAGTCCTACAGTTGAATTTTTAACTATTATCTTT	chr9	22089179	22089213		0	8	10	10	1	0	120	5	10	116.145	None	NA	0
lib1	AGATTTTGTCTTCAACATTATTTTGATCAAGTATC	chr9	22089266	22089300		0	6	7	7	1	0	129	5	9	115.295	None	NA	0
lib1	AAGTAACTTCACTTGAAGATAATGAACATCTTACC	chr9	22089371	22089405		0	9	4	12	1	0	125	5	8	114.418	None	NA	0
lib1	GGTGGGAAGATCACTTGAATCTGGGTAGATCAAGG	chr9	22089511	22089545		0	19	5	18	1	0	105	6	10	114.915	None	NA	0
lib2	TTGAAATTAGTCATTGGCTCAATCTAATACCAAAT	chr9	22089774	22089808		0	15	0	9	2	0	125	3	10	107.255	None	NA	0
lib2	ATAGCAAAGACTTGGAACCAACCCAAATGTCCAAC	chr9	22090229	22090263		0	1	0	0	0	0	160	0	3	99.725	None	NA	0
lib1	ATGCTGCTATAAAGACACATGCACACGTATGTTTA	chr9	22090281	22090315		0	1	0	0	0	0	160	0	3	99.93	None	NA	0
lib1	CCATTACTGGGTCTATACCCAAAGGATTATAAATC	chr9	22090316	22090350		0	3	0	1	0	0	157	0	3	100.135	None	NA	0
lib1	CAAATCAAAACCACAATGAGATACCATCTGACACC	chr9	22090526	22090560		0	6	0	0	0	0	154	0	4	100.86	None	NA	0
lib1	TGGGATCTAATTAAACTAAAGAACTTCTGCACAGC	chr9	22090806	22090840		0	3	0	0	0	0	157	0	4	99.895	None	NA	0
lib1	CATGAAAATGGCCATACTGCCCAAAGTAATTTATA	chr9	22091401	22091435		0	1	0	0	0	0	159	0	4	99.2075	None	NA	0
lib2	GGTAGGAAGAATCAATAACATGAAAATGGCCATAC	chr9	22091419	22091453		0	1	0	0	0	0	159	0	4	99.165	None	NA	0
lib2	TTCAATTAGGAAAAGAGGAAGTCAAATTGTCCCTG	chr9	22091769	22091803		0	4	0	2	0	0	154	0	4	100.98	None	NA	0
lib2	ATAAGAGCTATCTATAACAAAACCACAGCCAATAT	chr9	22091944	22091978		0	6	0	3	0	0	150	1	4	101.78	None	NA	0
lib1	TTCCATTCAATAGAAAAAGAGGGAATTCTCCCCAA	chr9	22092346	22092380		0	6	0	1	0	0	153	0	4	100.925	None	NA	0
lib1	CTAGAAGAAATGGATAAATTCCTCGACACATACAT	chr9	22092556	22092590		0	4	0	4	0	0	153	0	3	100.31	None	NA	0
lib2	CAGAAATTATAACAAACTGTCTCTCAGACCACAGT	chr9	22093169	22093203		0	1	0	0	0	0	159	1	3	97.9375	None	NA	0
lib1	AAAATTGACCACATAGTTGGAAGTAAAGCACTCCT	chr9	22093221	22093255		0	1	0	0	0	0	160	0	3	97.9	None	NA	0
lib2	CCACACTGCACTTATTCCAAAATTGACCACATAGT	chr9	22093239	22093273		0	1	0	0	0	0	160	0	3	97.9	None	NA	0
lib1	ATACATTCTTCTCAGAACCACACTGCACTTATTCC	chr9	22093256	22093290		0	1	0	0	0	0	160	0	3	97.9	None	NA	0
lib1	CATCTACAGAACTCTCCACCCCAAATCAACAGAAT	chr9	22093291	22093325		0	1	0	0	0	0	160	0	3	97.9	None	NA	0
lib2	TAACATCATAATGACAGGATCAAATTCACACATAA	chr9	22093834	22093868		0	3	0	2	0	0	156	0	3	99.245	None	NA	0
lib1	AGTTCGAACCCATGGCAAAGAAGTTAAAAACCTTG	chr9	22094726	22094760		0	3	0	1	0	0	156	0	4	100.295	None	NA	0
lib2	CTCCAAGCTAAAGGAGGAAGTTCGAACCCATGGCA	chr9	22094744	22094778		0	3	0	1	0	0	156	0	4	100.295	None	NA	0
lib1	TGGAGAATGACTTTGACGAGTTGAGAGAAGAAGTC	chr9	22094796	22094830		0	1	0	0	0	0	159	0	4	99.935	None	NA	0
lib2	CACTCAAAACCGCTCACCTACATGGAAACTGAACT	chr9	22095374	22095408		0	1	0	1	0	0	158	0	4	99.3425	None	NA	0
lib1	TAATAGGACACTTTAACACCCCACTGTCAACATTA	chr9	22095671	22095705		1	1	0	0	0	0	158	0	4	98.8625	None	NA	0
lib2	TGTATTGTTTGCCTTACATGTGCTATTCCCTCTGA	chr9	22096109	22096143		0	15	1	26	1	0	111	3	7	116.825	None	NA	0
lib2	AGTTCCATCTCTCAACATTCCCCAACATTTGTCCT	chr9	22096179	22096213		0	15	1	26	1	0	111	3	7	117.213	None	NA	0
lib1	ATGCTCACACAGTACTTAGTGCAATGTAGGTAATA	chr9	22096266	22096300		0	15	1	19	1	0	109	8	11	117.6	None	NA	0
lib2	TTCATCTTTTTCTCTCTAATGCTCACACAGTACTT	chr9	22096284	22096318		0	15	1	19	1	0	109	8	11	118.517	None	NA	0
lib2	TATTATATCTCTGGTACCTAGAACAATGCCAAGTT	chr9	22096354	22096388		2	18	5	15	2	0	99	12	11	119.435	None	NA	0
lib1	GCATGTCTGTTTCTCATTATTATATCTCTGGTACC	chr9	22096371	22096405		2	18	5	15	2	0	99	12	11	119.688	None	NA	0
lib2	CCTCAATGAGGGGAGGGAGCATGTCTGTTTCTCAT	chr9	22096389	22096423		3	16	5	21	2	0	95	13	9	119.688	None	NA	0
lib2	TCTCTGAGTCTTGAAATAACATAGGGCATTTTAAT	chr9	22096739	22096773	S961	4	12	4	21	3	1	96	16	7	120.115	None	NA	0
lib1	TTTCTACACCATATAGGACACAACACTGCAAATCC	chr9	22096966	22097000		3	10	7	26	5	2	86	18	7	122.83	None	NA	0
lib2	ATTCCCAAATTCCTGCCACTTCCTCTACTGAAGTT	chr9	22097264	22097298		4	10	15	23	3	6	73	21	9	123.535	None	NA	0
lib1	TAATCACTGTGCTCCTCATTCCCAAATTCCTGCCA	chr9	22097281	22097315		4	10	15	23	3	6	73	21	9	123.022	None	NA	0
lib2	CTCTTATCCTCTTTCCCTTTTTCTGATATTTTTAC	chr9	22097369	22097403		2	9	14	21	4	5	81	17	11	122.603	None	NA	0
lib2	CATTTCATTGACAAGTTTAATTATGGCCCAAGTTG	chr9	22097404	22097438		0	6	20	18	4	5	82	17	12	122.695	None	NA	0
lib2	AAGTTCCCTTTTAGGGTTGTGGCTCAGGTACAGAA	chr9	22097614	22097648		0	4	33	20	5	10	57	26	9	127.445	None	NA	2
lib1	TTCTTAGAATTGTAAACAAGTTCCCTTTTAGGGTT	chr9	22097631	22097665		0	4	33	20	5	10	57	26	9	127.445	None	NA	3
lib1	ATATCTAAATGGACTTTATGAGCCTCTAAATTTGC	chr9	22098051	22098085		0	2	35	16	2	16	64	19	10	128.205	dELS	EH38E2687377	7
lib2	ATTCCATCTACATTATCAACATTCTGTTCTGAGTG	chr9	22098104	22098138		0	2	24	7	3	5	101	17	5	121.64	None	NA	0
lib2	ATAAATACACACATATATAAATACACACACACACA	chr9	22098174	22098208		0	2	24	7	3	5	101	17	5	119.147	None	NA	0
lib2	ATATTTACTATAAATACATATACACATATAAATGT	chr9	22098244	22098278		0	1	12	3	1	1	126	14	6	116.655	None	NA	0
lib2	TCCCCTCTTTTTTACTATATATAAATACATGTGAT	chr9	22098279	22098313		0	1	12	3	1	1	126	14	6	116.358	None	NA	0
lib2	AATAGTTTCTTTTAGATATTCCTGTGTTTTCTTTT	chr9	22098349	22098383		0	2	7	4	1	1	131	11	7	116.06	None	NA	0
lib2	TATTTTATTTTTATAAAGGTGATACATATCGTGTT	chr9	22098454	22098488		0	2	12	5	1	1	125	12	6	117.55	None	NA	0
lib1	ACATGCTACTGACATGTGGTTACAAGTGGACTTTG	chr9	22098506	22098540		1	7	25	10	5	5	82	23	6	123.19	None	NA	1
lib1	AGGACATCTTTTGTTAGAGTGACTGGAACATCCTG	chr9	22098576	22098610		1	7	25	10	5	5	82	23	6	124.517	None	NA	1
lib2	AGAGTTGGTGTTCCAAACAGGACATCTTTTGTTAG	chr9	22098594	22098628		2	8	26	14	8	7	65	27	7	124.517	None	NA	1
lib1	ATTGTGCTTAATTCCATCAAAAGCACTTCTTGCCT	chr9	22098996	22099030		1	4	32	15	4	4	66	33	5	126.957	dELS	EH38E2687378	5
lib2	CTGCCATGAACTTTCCCAGTTCAATTAAATGTCCT	chr9	22099049	22099083		1	4	32	15	4	4	66	33	5	126.725	None	NA	5
lib1	ACTCATCTCTGGGAAAACTGCCATGAACTTTCCCA	chr9	22099066	22099100		1	4	32	15	4	4	66	33	5	126.725	None	NA	5
lib2	TACCATTTGTCCTTCAAGACTCATCTCTGGGAAAA	chr9	22099084	22099118		1	4	32	15	4	4	66	33	5	126.468	None	NA	4
lib1	CTTTCCTCCTGGCTAAATACCATTTGTCCTTCAAG	chr9	22099101	22099135		1	8	25	18	1	7	63	31	10	126.468	None	NA	2
lib1	ATGTTGTTCCCTCTCCCTGGAATACACTTGACCCC	chr9	22099136	22099170		1	8	25	18	1	7	63	31	10	126.21	None	NA	2
lib2	AAAACTGTGCTTTTGTACATGTTGTTCCCTCTCCC	chr9	22099154	22099188		1	8	25	18	1	7	63	31	10	126.21	None	NA	2
lib2	CTATTGGCTATTCCTCAAAAATGGAGTGTTCTTTC	chr9	22099189	22099223		0	12	18	20	2	5	73	22	12	124.832	None	NA	2
lib2	GTGGCATTCAAGTCTCTTCCCATTTCCGGCCTCCT	chr9	22099259	22099293		0	12	18	20	2	5	73	22	12	123.455	None	NA	1
lib2	ATCTTTTTATTCCTCTACTTAAAATTTTGTAGGCT	chr9	22099329	22099363		0	6	16	20	3	0	91	17	11	120.35	None	NA	0
lib1	GGACTACTGTATTTCATCTAATTTGAGATGCTATC	chr9	22099626	22099660		0	6	8	23	2	0	106	12	7	117.855	None	NA	0
lib1	TGCACATTCCTTTTTTTTACTTAATAATTAATACC	chr9	22099731	22099765		0	6	5	21	1	0	113	9	9	117.405	None	NA	0
lib2	CATCTATCCATGCACACCTTTTTTCCACAACTTGT	chr9	22099784	22099818		0	6	5	21	1	0	113	9	9	117.62	None	NA	0
lib1	ATGAATACATACATGTGCATCTATCCATGCACACC	chr9	22099801	22099835		1	6	3	19	2	0	115	9	9	117.62	None	NA	0
lib1	TTGAAGTGCATAATACGACTAGTTCAAACTATCAA	chr9	22099976	22100010		1	6	2	19	3	0	119	7	7	116.29	None	NA	0
lib2	TTTTATCTTTTTACATATTTGAAGTGCATAATACG	chr9	22099994	22100028		0	3	1	16	2	0	131	3	8	116.29	None	NA	0
lib1	GGATCTCATTAGGATGATAAAAATGTGCTATAACC	chr9	22100256	22100290		0	8	0	16	1	0	127	4	8	116.11	None	NA	0
lib2	TACTGACATTTGCAACATTTATAAACCAGAAAACA	chr9	22100449	22100483		0	7	1	15	2	0	125	8	6	117.275	None	NA	1
lib1	ACATTAATTTTCCATACAACATCCTACTTCTAGGT	chr9	22100676	22100710		0	8	0	17	1	0	121	8	9	119.733	None	NA	1
lib2	AGTTTCTTAAAAAGTCAAACATTAATTTTCCATAC	chr9	22100694	22100728		1	10	2	18	8	0	95	19	11	119.733	None	NA	1
lib1	TGAAAGATGTCCGAAATCATTGGTCATTAGGGGAA	chr9	22100886	22100920		1	12	3	21	8	1	90	18	10	121.33	dELS	EH38E2687381	1
lib1	CATCACAGAAGACACGTGAATGGTTAATAAGCACT	chr9	22100921	22100955		1	12	3	21	8	1	90	18	10	120.715	dELS	EH38E2687381	1
lib2	GACTTTTTCAGTCTGCTTATGGTGGTTAAGAAGAT	chr9	22101289	22101323		0	6	0	14	1	0	133	2	8	115.84	None	NA	1
lib2	TGTTACTTCTGTGGCCATTTATCACATTTCTAGAG	chr9	22101394	22101428		0	3	0	9	1	0	143	1	7	114.735	None	NA	1
lib2	CATTTTTCTGTTCTTATTTTGCCACAAAGCTTTAA	chr9	22101534	22101568		0	3	0	8	1	0	140	2	10	114.83	None	NA	0
lib1	CTTAGTTTTTCTATGGTAGTTTGATTTGCACTCTT	chr9	22101726	22101760		0	5	11	18	4	0	101	15	10	120.16	None	NA	0
lib1	ATAGTGTATCAGCCTCTTGCTTCTAGGCCTCTCTT	chr9	22101761	22101795		0	5	11	18	4	0	101	15	10	120.16	None	NA	0
lib1	CCATAGACAGTTCATGACCGAACCAAGAACATGGC	chr9	22101901	22101935		0	13	19	12	10	5	74	20	11	123.435	None	NA	0
lib2	CAGTATTTAAGGTATGTGCCATAGACAGTTCATGA	chr9	22101919	22101953		0	13	19	12	10	5	74	20	11	123.53	None	NA	0
lib2	TAGACCTTCTGCCTCCAAACTGTAAATACATTTCT	chr9	22102409	22102443		1	9	30	15	5	9	55	28	12	126.455	dELS	EH38E2687383	1
lib2	GCTCTTGGACAGACTAAAATCAGAAGTCTTGATTT	chr9	22102444	22102478		1	9	30	15	5	9	55	28	12	126.455	dELS	EH38E2687383	0
lib1	GGCAGAAATTGGAGTGATACAGCCACAAGCCACAA	chr9	22102566	22102600		1	10	30	13	4	9	55	33	9	126.57	dELS	EH38E2687383	0
lib1	GCTCTCTGCACCATGCCCTCACTTAGCAGAAAAGA	chr9	22102741	22102775		1	8	39	11	4	11	57	26	7	127.165	dELS	EH38E2687384	4
lib1	TATTTTTGTATGCTATCTAGTTTCACATCTTTCCT	chr9	22102776	22102810		1	8	39	11	4	11	57	26	7	128.175	dELS	EH38E2687384	4
lib1	GCCACACCCTTGTTAGGCCCAGATCTATGAACACC	chr9	22102811	22102845		1	10	33	11	4	19	44	33	9	129.185	dELS	EH38E2687384	4
lib1	CCTGCCTCAATTTTCCCACATTTCTGACTGGCCCA	chr9	22102986	22103020		3	3	43	10	3	15	43	36	8	130.905	dELS	EH38E2687384	8
lib2	AGATTTCTAGTTTTCTGGATAGATTGTGTTTGTTT	chr9	22103039	22103073		3	3	43	10	3	15	43	36	8	130.71	dELS	EH38E2687385	5
lib1	TATTGCTGTTATTATTATAGGCTCTATGCTTTTTA	chr9	22103651	22103685		3	2	39	12	1	17	62	23	5	129.29	None	NA	8
lib2	CAAATGTGGAGTTTATCTTATTGCTGTTATTATTA	chr9	22103669	22103703		3	2	39	12	1	17	62	23	5	129.477	None	NA	6
lib2	TGTTTGGTATGTCCCCTTGCCTCAGCATTTAAAAA	chr9	22103774	22103808		3	4	40	9	0	20	62	22	4	130.22	dELS	EH38E2687387	3
lib1	TTTTTATTTCACAATAGAATTTACGTATATGTATA	chr9	22103966	22104000		1	3	36	7	3	21	72	18	3	128.535	None	NA	6
lib2	AGAAGATTCTACATTTTATTTTTATTTCACAATAG	chr9	22103984	22104018		1	3	36	7	3	21	72	18	3	127.442	None	NA	6
lib2	TTCCTCTTTATGGCCTCCACGATATGGCAATGCCA	chr9	22104194	22104228		5	5	27	15	4	23	58	22	5	129.287	dELS	EH38E2687388	13
lib1	TAATCTTTACAATGTCATTCCTCTTTATGGCCTCC	chr9	22104211	22104245		5	5	27	15	4	23	58	22	5	129.85	dELS	EH38E2687388	13
lib2	TGAATGAAAGAGTAGGTAAATATAATCTGGCTTCC	chr9	22104614	22104648		0	4	20	12	3	4	97	18	6	121.81	None	NA	2
lib2	TGTCAGTCATTTGAGAACAATAACAGTGGTTCTTC	chr9	22104754	22104788		0	4	18	13	0	2	103	16	8	120.03	None	NA	1
lib1	CATTTTCTCCTCTAAACTGTCAGTCATTTGAGAAC	chr9	22104771	22104805		0	4	18	13	0	2	103	16	8	119.965	None	NA	1
lib2	AGTGTCTATTTATTCTTCCATTTTCTCCTCTAAAC	chr9	22104789	22104823		0	2	19	9	2	1	108	16	7	119.965	None	NA	1
lib2	TTGCTCTTATTAGAGCACTATTATATTGCATCACA	chr9	22104824	22104858		0	2	19	9	2	1	108	16	7	119.9	None	NA	4
lib1	CTAGTCAGAATACCTAAGGCTGAGTATTTTTTTGT	chr9	22105016	22105050		0	6	24	11	2	3	87	22	9	122.83	dELS	EH38E2687389	21
lib1	TCACTTTCATTTCCGCTGATGATATACCCTCCATA	chr9	22105226	22105260		1	13	19	17	4	5	77	22	6	122.375	dELS	EH38E2687389	31
lib2	TGAAACCTCCAACACTAATCACTTTCATTTCCGCT	chr9	22105244	22105278		1	13	19	17	4	5	77	22	6	122.375	dELS	EH38E2687389	29
lib2	ATCATGTTTATTTAAGTCACTAAATTTTAGGGTGA	chr9	22105314	22105348		1	6	18	17	2	3	87	23	7	121.54	dELS	EH38E2687389	19
lib2	AGCTGCCCTGTCAGAAGTTCTGCTACCTGAAGCTC	chr9	22105524	22105558		2	8	13	18	0	4	86	24	9	122.16	dELS	EH38E2687390	3
lib1	GTACCTCACTACTGGTTCATCAATAATCACAGCTT	chr9	22106661	22106695		0	4	4	17	0	0	122	9	8	117.01	None	NA	0
lib1	TCCCACAAACTGGCCCCTTCTCCTTCCCCAGTTAT	chr9	22106696	22106730		0	3	8	15	0	0	123	8	7	117.17	None	NA	0
lib2	TTATTATTACTATTATTATTTTACCACCTTACTAT	chr9	22106749	22106783		0	3	8	15	0	0	123	8	7	117.33	None	NA	0
lib1	GATACTCCTTTTAAAGAGTTTAGCACTGTATTTAG	chr9	22106801	22106835		0	4	11	13	0	1	115	13	7	118.16	None	NA	0
lib1	TACATTTCCTCATTTATAAAATGAGATAACATTAG	chr9	22106871	22106905		0	4	11	13	0	1	115	13	7	119.77	None	NA	0
lib2	TCTTAACCTGTTTGATCTTACATTTCCTCATTTAT	chr9	22106889	22106923		0	11	18	13	0	3	99	14	6	119.77	None	NA	0
lib2	CTGATAGTCTTTACCATGAAATGCAGACTATCCTA	chr9	22106994	22107028		2	15	21	15	2	5	81	16	7	121.627	None	NA	1
lib2	ACAAGACTTCCCTTTTTAAAAAGTTTTAGTGGCAT	chr9	22107029	22107063		2	15	21	15	2	5	81	16	7	122.705	None	NA	3
lib1	AAAGAGCAAATTTGACCACAAGACTTCCCTTTTTA	chr9	22107046	22107080		2	15	21	15	2	5	81	16	7	122.705	None	NA	4
lib2	AACTTTCCCATTGACGGCTGGTTTGTTTCTTAGAC	chr9	22107939	22107973		0	8	15	15	3	1	103	12	7	120.625	dELS	EH38E2687393	1
lib1	GGTTCTTCATTTTAGTTAACTTTCCCATTGACGGC	chr9	22107956	22107990		0	8	15	15	3	1	103	12	7	120.625	None	NA	1
lib2	ATTTGGGGTTGTATGTTGGGTTCTTCATTTTAGTT	chr9	22107974	22108008		0	8	15	15	3	1	103	12	7	119.215	None	NA	1
lib2	GTCTGATGTTCAAAGGTTTGGTAGCCTTTGTAACA	chr9	22108884	22108918		1	7	18	18	2	2	91	19	6	120.672	None	NA	4
lib1	TCTTATTTGCTGTAATGCTTAGAAAATGTTAAATT	chr9	22109076	22109110		1	5	9	14	1	2	109	15	8	121.588	dELS	EH38E2687395	2
lib1	CCAGCTGATAGGGAAAGTAGGTATTATGGCTGAAC	chr9	22109216	22109250		3	14	11	21	2	4	80	20	9	123.07	dELS	EH38E2687395	3
lib2	TTAGGGTTAAAAGCTCTGTACTAGGCACTAGGAAT	chr9	22109444	22109478		1	17	6	21	1	2	88	19	9	120.74	None	NA	3
lib1	CTGATAAATCACTATTTGGGTAATACTTTTGAATG	chr9	22109741	22109775		0	12	8	28	1	0	94	9	12	119.895	None	NA	0
lib1	AGTTGCAATCCACTTTAGGTTCCCCACAATAAAGC	chr9	22109776	22109810		0	12	8	28	1	0	94	9	12	119.897	None	NA	0
lib1	GGTTTTCAAACTTTACTCATCCAAGTGATAGTACC	chr9	22110336	22110370		0	5	2	25	0	0	115	9	8	117.59	None	NA	0
lib1	CACTGTTGTATTCCAAGACTTCTGGGAATCTATGT	chr9	22110406	22110440		0	9	4	28	1	0	106	8	8	117.775	None	NA	0
lib1	TATGACATGCAGATATTTGTAACACTTGCAAAAAG	chr9	22110476	22110510		0	9	4	28	1	0	106	8	8	117.582	None	NA	0
lib2	GAAAACTAAACAAGATCCTACATGTTTAGTGACAG	chr9	22110564	22110598		0	9	4	27	1	0	109	7	7	117.39	None	NA	0
lib1	TGCATCTTAAGATGAACAGACAGACAGATACATAC	chr9	22111176	22111210		0	7	14	16	2	1	107	13	4	121.743	None	NA	1
lib2	TAGGCCTCAGTTTTGTAGTGCATCTTAAGATGAAC	chr9	22111194	22111228		1	9	24	19	2	1	82	22	4	121.743	dELS	EH38E2687397	1
lib1	TTTGGCCTCACCACCAACTCACTCTGACATTAAAC	chr9	22111246	22111280		1	9	24	19	2	1	82	22	4	122.895	dELS	EH38E2687397	1
lib2	AGAGTATTGTGGTTAAGGATGAAAACTATGGTAAC	chr9	22111299	22111333		1	8	26	23	1	2	79	19	5	123.138	dELS	EH38E2687397	0
lib1	TTAAAATAAGGATTCATAGAGTATTGTGGTTAAGG	chr9	22111316	22111350		1	8	26	23	1	2	79	19	5	123.38	dELS	EH38E2687397	0
lib2	TTCTCCAGACCTTCCTTTTTAAAATAAGGATTCAT	chr9	22111334	22111368		1	8	26	23	1	2	79	19	5	123.38	dELS	EH38E2687397	0
lib2	TATTTCACTGTAAAAACCTGTCTTTCTATTTCTAC	chr9	22111614	22111648		0	6	13	17	3	3	95	21	6	121.905	None	NA	1
lib2	TTATCTACTTTCGAATTTCTTTAATTGGCACTGAA	chr9	22111719	22111753		0	3	18	19	4	5	88	23	4	123.185	dELS	EH38E2687398	1
lib2	CTCACTGCCACACCAAACACTCCTTCCAAAATGGT	chr9	22111859	22111893		1	4	27	23	1	9	74	20	5	125.16	dELS	EH38E2687398	1
lib1	GTTACTGGGTTGTTTTGCTCACTGCCACACCAAAC	chr9	22111876	22111910		1	4	27	23	1	9	74	20	5	125.63	dELS	EH38E2687398	2
lib1	TGTGATTTAGCTGGACTTCCATTTTTATTCCTTTC	chr9	22111946	22111980		2	9	31	20	0	9	67	20	6	126.1	dELS	EH38E2687398	2
lib2	AAGTTTCTCCAGGACACTTGTGATTTAGCTGGACT	chr9	22111964	22111998		2	9	31	20	0	9	67	20	6	126.1	dELS	EH38E2687398,EH38E2687399	2
lib1	CTTTGAAAATACTTACTGTGGTGGGAAAAACCTCT	chr9	22112016	22112050		1	10	35	18	0	8	67	19	6	126.275	dELS	EH38E2687399	2
lib2	AAATTTTACTTTGTTTTCCTTTGAAAATACTTACT	chr9	22112034	22112068		1	10	35	18	0	8	67	19	6	126.275	dELS	EH38E2687399	2
lib2	CCTTTCTGGAATTCCATTAACCAGTATGTTTCTTC	chr9	22112139	22112173		4	14	36	26	2	7	54	16	5	126.76	dELS	EH38E2687399	2
lib2	CTATGCTGTCCTTCAAAATGGTTTGATTGTTCAGT	chr9	22112174	22112208		4	14	36	26	2	7	54	16	5	126.312	dELS	EH38E2687399	2
lib1	AGATCCCTCGCAGTGGTTTAACCCCTTGTTTTGGC	chr9	22112226	22112260		5	15	27	26	4	6	52	24	5	125.865	None	NA	1
lib1	CCAATCTGAGACAATCAGACTTTTCCCAGGTAATT	chr9	22112436	22112470		0	9	15	25	3	0	84	18	10	120.63	None	NA	0
lib1	ACTACCTTCTATAAATTGCACTTCCTTTGTTTTGA	chr9	22112576	22112610		0	5	9	19	2	0	108	13	8	117.737	None	NA	0
lib1	TATAGTGAAGAATTATTGTTTTATCTGCCTATTCT	chr9	22112611	22112645		1	1	4	16	2	0	126	9	5	116.72	None	NA	0
lib1	TAATAGTTTGGAAACACTTTAGAACTCTCTTTATA	chr9	22112681	22112715		1	1	4	16	2	0	126	9	5	116.868	None	NA	0
lib2	CTTTTACTCATTTTTTTAAGAAGACAGGGCTCTCA	chr9	22112804	22112838		0	6	6	23	1	0	115	9	4	118.88	None	NA	0
lib1	TGTTCTGAACTTGTGGACTTTTACTCATTTTTTTA	chr9	22112821	22112855		0	6	6	23	1	0	115	9	4	118.88	None	NA	1
lib1	AATACGTCAGTTTTCTCACTTCGTCACTATTTTTA	chr9	22112996	22113030		0	18	13	32	3	4	69	17	8	122.043	dELS	EH38E2687400	2
lib2	GTTATTTCAAACCTCTAAGTTTGTGGTGACTTGTT	chr9	22113049	22113083		0	18	13	32	3	4	69	17	8	122.88	dELS	EH38E2687400	2
lib2	ATTGATACTTTGATTTTGACCTGTGAGATTCTAAG	chr9	22113154	22113188		0	19	12	29	3	7	67	20	7	123.325	dELS	EH38E2687400	2
lib1	GGAGAACTGCAGCTCCCATTGATACTTTGATTTTG	chr9	22113171	22113205		0	19	12	29	3	7	67	20	7	123.005	dELS	EH38E2687400	2
lib2	GATGTAATCTAATCCCATAAACTCTTAAAAGCCTC	chr9	22113399	22113433		0	12	11	20	2	2	92	14	11	121.54	dELS	EH38E2687401	2
lib1	GGCATGTGGCTTGCAATTTTTACATTTGTGATTAC	chr9	22113906	22113940		0	3	4	15	0	0	128	5	9	116.035	None	NA	2
lib1	GTTGATATATGTGGTTGGATCCTTTTAAAAGGACT	chr9	22114011	22114045		0	9	3	29	1	1	105	8	8	118.71	None	NA	0
lib1	AAAAGATTCCATTGTTTTTGGTACCATGTATATCA	chr9	22114046	22114080		0	9	3	29	1	1	105	8	8	118.71	None	NA	0
lib2	ATGTACCTCTCCATTTTCTCCCACAAGGTTTACCT	chr9	22114414	22114448		0	11	8	27	2	2	88	15	11	121.74	None	NA	0
lib1	CAGCTTTGTCAAAACGTTCTTAGAATTGAAATCTT	chr9	22114536	22114570		1	11	9	29	5	4	82	11	12	122.315	None	NA	0
lib1	TTCTGGTGGGCAGCTTTGCCTTAAATACTCCTAAT	chr9	22114571	22114605		1	11	9	29	5	4	82	11	12	122.04	None	NA	0
lib2	TATTGCAAGGAAAATAATAGACTGATGGTCTTAGC	chr9	22114729	22114763		0	14	10	21	3	1	91	13	11	120.615	None	NA	0
lib2	AAAAAATTGTTTGCTCTGATAGTAATTATGACAGC	chr9	22114764	22114798		0	14	10	21	3	1	91	13	11	120.615	None	NA	0
lib2	CAGGCCATCTTGCAAATACTACAATAACATTTCTA	chr9	22115009	22115043		0	13	23	29	2	1	72	18	6	122.88	None	NA	0
lib1	ATGGGGGGTTCAGGATTCAGGCCATCTTGCAAATA	chr9	22115026	22115060		0	13	23	29	2	1	72	18	6	122.88	None	NA	0
lib2	AAACATTGGTACATACTAATGAAGTTTCCTTTGTC	chr9	22115114	22115148		0	14	26	30	4	3	61	18	8	124.115	dELS	EH38E2687403	0
lib2	TCCTTGTGACTCAGACACAAAAGCATTTGGAGTCC	chr9	22115149	22115183		0	14	26	30	4	3	61	18	8	124.115	dELS	EH38E2687403	0
lib1	TGCTGTCTTTCTTTCCATGTACTTGGTGATGTAAA	chr9	22115446	22115480		2	10	11	30	5	3	78	18	7	121.99	None	NA	0
lib2	GTGTCTATCTTTCCACATTGCTTTTTTCAGGTTTC	chr9	22115499	22115533		1	16	5	27	4	1	85	16	9	120.995	None	NA	0
lib2	ACAATATGCCCTGTTTACCCTAGAAAACCACCAAT	chr9	22115744	22115778		1	8	3	20	0	0	112	10	10	117.48	None	NA	0
lib1	AAAATATGTCCTCCAGCACAATATGCCCTGTTTAC	chr9	22115761	22115795		1	8	3	20	0	0	112	10	10	117.48	None	NA	0
lib2	CCCCAAATTGTTACATATAAAATATGTCCTCCAGC	chr9	22115779	22115813		1	8	3	20	0	0	112	10	10	116.603	None	NA	0
lib1	TTCATCCTAATTCATTACATATCTCAGTTTTATTT	chr9	22115831	22115865		1	4	2	20	0	1	125	4	7	115.725	None	NA	0
lib2	CTTTTCATACTTTTTCAACAAGACATAACTAATAG	chr9	22115989	22116023		0	13	4	22	0	0	112	4	9	116.01	None	NA	0
lib1	CCGTTTGAGTATATCAAACAGATATACATATCATG	chr9	22116216	22116250		0	10	3	19	1	0	110	13	8	117.205	None	NA	0
lib1	AATACTAGTTGAAGAAATAAACCCTGGCTCATCTC	chr9	22116286	22116320		0	10	5	22	2	0	106	12	7	118.108	None	NA	0
lib2	AATTAATGTATCACAGTTTCCAGAACAGTTGTGGC	chr9	22116339	22116373		0	10	5	22	2	0	106	12	7	119.01	None	NA	0
lib1	GAAAGGCTTTATCTGTTAATTAATGTATCACAGTT	chr9	22116356	22116390		0	10	5	22	2	0	106	12	7	119.01	None	NA	0
lib1	TTCATACTCTGTTGGGTCTGTTATGCATTGTGAGG	chr9	22116391	22116425		0	11	10	22	3	0	100	10	8	119.677	None	NA	0
lib2	TACTAGTTTGTATGTACATTCATACTCTGTTGGGT	chr9	22116409	22116443		0	11	10	22	3	0	100	10	8	120.345	None	NA	0
lib1	TTATTTGTTTTCTTATTTACTAGTTTGTATGTACA	chr9	22116426	22116460		0	11	10	22	3	0	100	10	8	120.345	None	NA	0
lib2	TTTCCTTCCTGCTCGATTTTCATCCCAGTAGTTAT	chr9	22116479	22116513		0	11	10	22	3	0	100	10	8	121.86	None	NA	0
lib1	AATGTCTTTCCATGACCTATAGGACCTTTTATGGC	chr9	22116741	22116775		2	11	22	20	8	5	64	26	6	124.57	None	NA	0
lib2	TCATTAGAATGGTAACCAAATGTCTTTCCATGACC	chr9	22116759	22116793		2	11	22	20	8	5	64	26	6	124.57	None	NA	0
lib1	CCAGTAACATCTCACTGTCATTAGAATGGTAACCA	chr9	22116776	22116810		2	11	22	20	8	5	64	26	6	124.168	None	NA	0
lib2	TTTACTATTTGGTTACATCTGGACAGTTATGACAT	chr9	22116829	22116863		1	10	23	18	6	1	73	27	5	123.765	pELS	EH38E2687404	0
lib2	TATTCCTTTTAGCCAAGTTATTCAGGAAGAATGGT	chr9	22116864	22116898		1	10	23	18	6	1	73	27	5	123.765	pELS	EH38E2687404	0
lib2	TTCTGCTTAATCTTCATGTACATCTGTAGTCATAA	chr9	22116899	22116933		1	8	22	14	2	2	83	26	6	123.558	pELS	EH38E2687404	0
lib1	CTTCCTCCCATATTTATGTGAGGTCAAGTTTACTT	chr9	22116951	22116985		1	8	22	14	2	2	83	26	6	123.35	pELS	EH38E2687404	0
lib2	TCCCAGCTTCCATTTGATCTTCCTCCCATATTTAT	chr9	22116969	22117003		1	8	22	14	2	2	83	26	6	122.745	pELS	EH38E2687404	0
lib2	TTTTCTTCATAATAAAATAACAGCTTTTTGTTCAT	chr9	22117039	22117073		0	5	20	11	3	2	97	20	6	122.14	pELS	EH38E2687404	0
lib2	TCCTTATTGATTTTGCACACAAGTAGGTTAAATTA	chr9	22117249	22117283		1	1	21	15	1	1	102	17	5	120.845	None	NA	0
lib1	TTTATATTCCTTAAGCTTCCTTATTGATTTTGCAC	chr9	22117266	22117300		1	1	21	15	1	1	102	17	5	120.845	None	NA	0
lib1	TTTGAATCTATTTAAATGGCCATGTTAAATAGTTG	chr9	22117301	22117335		2	2	34	20	2	3	74	23	4	122.51	None	NA	0
lib2	TTCCTTGGAAACATGATTTCAGGGTTTTCAATTTC	chr9	22117424	22117458		1	3	39	20	5	9	52	32	3	128.565	None	NA	4
lib1	TCCTATTTTCCTTCTCCTTCCTTGGAAACATGATT	chr9	22117441	22117475		1	3	39	20	5	9	52	32	3	128.565	None	NA	5
lib2	GCTTTTTGTTTTTGTTTTTCCTATTTTCCTTCTCC	chr9	22117459	22117493		1	3	39	20	5	9	52	32	3	128.565	None	NA	7
lib1	ACATTCCTTCCTGTTTCTCCACAGTGACAAAGGAG	chr9	22117686	22117720		4	5	43	14	1	24	31	35	7	135.24	PLS	EH38E2687405	10
lib2	AGTCAGTCTTGCTAATAAACATTCCTTCCTGTTTC	chr9	22117704	22117738		4	5	43	14	1	24	31	35	7	134.85	PLS	EH38E2687405	10
lib1	GGATTAAGTTTTATTCTTCTTATTACTTGTACTCC	chr9	22118666	22118700		1	3	32	13	8	6	67	29	5	126.315	pELS	EH38E2687408	0
lib2	ATGGTGAATCTACTTAAGGGATTAAGTTTTATTCT	chr9	22118684	22118718		1	4	31	14	8	3	67	28	8	126.485	pELS	EH38E2687408	0
lib2	TTTCTTCTTTAATCATTTTCATGATATCTCCCCAT	chr9	22118894	22118928		0	2	19	23	4	2	74	29	11	124.81	None	NA	0
lib1	TTACATGTTAAGATATATCTGTGTTATCTTCATGT	chr9	22119226	22119260		1	4	20	10	3	3	86	31	6	123.615	None	NA	2
lib2	TTGCCTAACTCCATTAAATTGGAATGCTTGGCCTT	chr9	22119279	22119313		1	4	20	10	3	3	86	31	6	123.985	None	NA	2
lib1	GTTCTTCCTCATTTCTCTTTCACCAACACACTTCT	chr9	22119471	22119505		0	5	22	13	6	4	79	27	8	124.562	None	NA	1
lib2	ACCCTTTTTTTCTTCCTTGTTCTTCCTCATTTCTC	chr9	22119489	22119523		1	6	25	15	7	3	74	25	8	124.562	None	NA	2
lib1	CCACACCTACAGTATAATAGAGAACAAACACTTCT	chr9	22119576	22119610		1	6	25	15	7	3	74	25	8	126.1	dELS	EH38E2687411	5
lib1	TTTAATCCAAAAATGTCACTGTATGTCAAATGCGC	chr9	22119681	22119715		5	7	23	14	5	8	61	31	10	128.11	dELS	EH38E2687411	6
lib1	AATGAAGGCAATCATATTTATGAAACAACTGTAAT	chr9	22120136	22120170		0	5	4	21	3	0	105	16	10	119.67	None	NA	1
lib2	TCAGCCTCATTTAAAAATCATTTAATCTGATTTGC	chr9	22120329	22120363		0	9	6	22	5	0	95	15	12	120.755	None	NA	0
lib2	CTGACATTTTACAAAGCACTTACTTATGCAGTAGC	chr9	22120399	22120433		0	3	4	21	2	0	118	5	11	119.39	None	NA	0
lib2	TCACTTTTCATCTTTCTGTATTTCAATTTCCTAAC	chr9	22120504	22120538		0	4	2	16	2	0	129	2	9	116.135	None	NA	0
lib1	ATAGGTTCCAGTCCTGGTTCTGCCACAGCTTTGAT	chr9	22120556	22120590		0	4	2	16	2	0	129	2	9	116.135	None	NA	0
lib2	TTGTTTATCCACATGTTTACCTTTCTTGTGACTTT	chr9	22120644	22120678		0	4	0	13	2	0	133	3	9	114.735	None	NA	1
lib2	TATGTTATTACTGGATAATTTTTATTTTCTTCATT	chr9	22120679	22120713		0	4	0	13	2	0	133	3	9	115.183	None	NA	1
lib2	CAATTACCAGCGGTGCAACTTCTTTATGCTTCTGT	chr9	22120959	22120993		0	17	0	21	3	0	108	3	12	117.455	None	NA	1
lib1	CAGTTTTATTTTGTAAATTTGTATGTATATAGCAT	chr9	22121046	22121080		0	9	0	23	2	0	118	2	10	116.51	None	NA	0
lib2	GTTTTTATTGTCTGAGCCCAGTTTTATTTTGTAAA	chr9	22121064	22121098		0	9	0	23	2	0	118	2	10	116.51	None	NA	0
lib1	TAGTGATTATGTGTTATGGGGTGAAAAAGTATTAT	chr9	22121116	22121150		0	7	0	22	0	0	125	1	9	115.82	None	NA	0
lib2	TTTTGATCTTTAAAACATTAGTGATTATGTGTTAT	chr9	22121134	22121168		0	7	0	22	0	0	125	1	9	115.82	None	NA	0
lib1	GTAAGTGGCTATTTCCTCTTTTTTTTAAAACCAGT	chr9	22121186	22121220		0	9	0	22	0	0	122	1	10	115.457	None	NA	0
lib1	CACTCACATACAGAAGCTGAAAAAGTTGATTTCAT	chr9	22121606	22121640		0	22	0	19	1	0	115	0	7	113.28	None	NA	0
lib1	GGAACAGAAATTTCCTACTAAACACCGCATGTTCT	chr9	22121641	22121675		0	22	0	19	1	0	115	0	7	113.28	None	NA	0
lib2	CATCTACAGACCATGTTTATTGCAGTACTATTCAC	chr9	22121834	22121868		0	24	0	14	0	0	121	0	5	112.93	None	NA	1
lib1	CAACCACTATGGAGGACAGAATGGAGGTTCCTCAA	chr9	22121956	22121990		0	30	1	16	0	0	112	1	4	112.825	None	NA	1
lib2	ACAGACGTTTCTCAAAAGAACACATACAAATGGCC	chr9	22122184	22122218		0	24	0	16	0	0	114	4	6	112.218	None	NA	0
lib1	CCTTGGTCTGGGCAAAAATTTTCTGAATAATACCT	chr9	22122446	22122480		0	26	0	10	1	0	117	3	7	111.65	None	NA	0
lib2	GTTCCTGTTTGCAGATGACATGATTTTATATACAG	chr9	22123269	22123303		0	35	1	17	0	1	103	1	6	112.07	None	NA	0
lib1	AAGGAGGAAGTCAAATTGTTCCTGTTTGCAGATGA	chr9	22123286	22123320		0	33	1	18	2	1	98	4	7	112.07	None	NA	0
lib2	AAGGACATCCAAATTGGAAAGGAGGAAGTCAAATT	chr9	22123304	22123338		0	33	1	18	2	1	98	4	7	112.69	None	NA	0
lib1	ATCTTCTCATTCATCATTACTTCTGGATCATTGGC	chr9	22123601	22123635		2	44	3	19	1	0	82	5	8	114.207	None	NA	0
lib2	TCAGGGTTTTTTTAATCCATCTTCTCATTCATCAT	chr9	22123619	22123653		2	44	3	19	1	0	82	5	8	114.23	None	NA	0
lib1	TAATCCCTTTACCACATAACAGACTTTAAACATGA	chr9	22123706	22123740		0	30	4	20	1	0	97	5	7	114.745	None	NA	0
lib1	CCTATTTCTGTCCCCTGGAACAACACAGATAAATC	chr9	22123741	22123775		0	30	4	20	1	0	97	5	7	114.745	None	NA	0
lib2	AATGTCTTCTCCATTTGTTTTAAATCTTCCTCACT	chr9	22123794	22123828		0	26	4	18	1	0	104	6	5	114.955	None	NA	0
lib2	TTGTCATTGTTTACGCTCATTGTAGTTGATTTTAG	chr9	22123829	22123863		0	26	4	18	1	0	104	6	5	115.165	None	NA	0
lib2	TGCTTTGTTTTTATTTATATTTTCAGTAAATGGTT	chr9	22123934	22123968		0	17	4	16	1	0	114	7	5	114.49	None	NA	0
lib1	ATTTATTGCCTGCAATTTGCTTTGTTTTTATTTAT	chr9	22123951	22123985		0	17	4	16	1	0	114	7	5	114.49	None	NA	0
lib1	CATCAGTTTGGTGTATTTGTCTATGCATATGATAC	chr9	22124021	22124055		0	7	4	15	1	0	128	4	5	114.825	None	NA	0
lib1	AATGTTCTAAATTGTTTGAGTAATATATGTTCATA	chr9	22124091	22124125		0	4	4	16	1	0	130	4	5	115.135	None	NA	0
lib1	TGTGGGATTGTGGTTTGCTGAAAAAAGACCAGACT	chr9	22124231	22124265		0	9	8	23	1	2	110	6	5	117.9	None	NA	0
lib2	TTCTTAATGCCCTTAAAATGTGGGATTGTGGTTTG	chr9	22124249	22124283		0	9	8	23	1	2	110	6	5	117.9	None	NA	0
lib1	TGAAACTTTGTATTCTGTACCTACTACCTCTACAT	chr9	22124301	22124335		0	16	10	29	3	4	83	12	7	119.172	None	NA	1
lib1	TGTCTGGCCTCAGTTCAGTTCCAACTAACTTAACT	chr9	22124406	22124440		0	19	10	26	3	6	80	11	9	121.13	dELS	EH38E2687412	1
lib2	TAACTCATAAAGCCTGTGGTCATAAAACACCTCAC	chr9	22124809	22124843		2	8	20	25	2	4	77	21	5	124.32	dELS	EH38E2687413	12
lib2	AAGGACAATTCTCATTTGCGTGTAGACATTGTGGT	chr9	22124879	22124913		2	8	20	25	2	4	77	21	5	123.58	dELS	EH38E2687413	13
lib1	AAATATGTTTTATGCTAGTATGTGTGAAGAGTTTC	chr9	22124931	22124965		0	8	16	25	4	3	79	22	7	122.84	dELS	EH38E2687413	10
lib2	ATTTTCAGTGAAGAGTTTAAATATGTTTTATGCTA	chr9	22124949	22124983		0	8	16	25	4	3	79	22	7	122.84	dELS	EH38E2687413	10
lib2	ATAAAATGGTTTTGGTTAAAAATGAGATGTATCTT	chr9	22125089	22125123		0	9	9	23	1	1	99	12	10	120.775	None	NA	4
lib2	CTTCTTCAGTAGTAACAGTGTCTTTTAATTTTGAT	chr9	22125194	22125228		0	3	4	22	0	0	113	10	12	119.222	None	NA	2
lib1	CTTTATTGGATATTACCAATATTCCAAATATCTTT	chr9	22125281	22125315		0	3	4	22	0	0	113	10	12	117.795	None	NA	1
lib2	TGACTGCTTCTGCATACTTTTGTCAACACAGTATT	chr9	22125544	22125578		1	10	3	24	1	0	112	4	9	118.16	None	NA	0
lib1	TCACTACTGTATAAATGTGACTGCTTCTGCATACT	chr9	22125561	22125595		1	10	3	24	1	0	112	4	9	118.16	None	NA	0
lib1	TATCTTCCAAAAAGTTTGTCCAATTTACATTTCCT	chr9	22125596	22125630		1	7	1	20	0	0	125	1	9	117.83	None	NA	0
lib2	TTTTTGACATTCTCAACTTATCTTCCAAAAAGTTT	chr9	22125614	22125648		1	7	1	20	0	0	125	1	9	117.5	None	NA	0
lib2	TACCACAGTGAACATAATTGTGCATACATGTTTGT	chr9	22125719	22125753		1	3	0	18	1	0	134	0	7	115.855	None	NA	0
lib1	GTATTTTTCTAGCGCAATACCACAGTGAACATAAT	chr9	22125736	22125770		1	3	0	18	1	0	134	0	7	115.855	None	NA	0
lib2	ACATTTGGTTTGTTTTTAGTATTTTTCTAGCGCAA	chr9	22125754	22125788		1	3	0	18	1	0	134	0	7	115.855	None	NA	0
lib2	TACTGTAATTTGTTGAACAATTTCCCTATTGATGA	chr9	22125789	22125823		0	0	0	22	1	0	135	0	6	115.25	None	NA	0
lib2	ATCTTGGAATATCTGCTTATATCAACTATTTTATT	chr9	22125859	22125893		0	0	0	22	1	0	135	0	6	114.645	None	NA	0
lib1	AACAATATGTCTGGCAGATCTTGGAATATCTGCTT	chr9	22125876	22125910		0	0	0	22	1	0	135	0	6	115.215	None	NA	0
lib1	CAATTCTTGACTGCGCAGGAAGCTGGTGCCCCTAC	chr9	22126016	22126050		1	12	1	38	3	0	95	5	9	118.97	None	NA	0
lib1	ATGGACATGGATGTATGATTGCCCTGGAAAAACAT	chr9	22126226	22126260		0	9	2	37	0	0	106	4	6	117.705	None	NA	0
lib1	TGGCCAATGCATTTCCCCTTGTATATTTTAATCGT	chr9	22126436	22126470		0	3	0	17	2	0	136	0	6	114.11	None	NA	0
lib1	AAGCTTATGACACCTCCCCACCTTCTGTTTTAATC	chr9	22126891	22126925		0	9	0	25	0	0	123	2	5	114.968	None	NA	0
lib1	TAGGCATACTTACCTTGCTTTTAAAGAAAACATTT	chr9	22127381	22127415		1	16	1	32	2	0	100	5	7	117.12	None	NA	0
lib1	TTAAAGCTCTTGTAAGCTCACTATCGTTCTAATTC	chr9	22127486	22127520		2	21	0	41	2	1	82	7	8	118.888	None	NA	0
lib1	TCTTATTTCACCACTCTACTTTTCTTACATTGAGA	chr9	22127871	22127905		0	11	3	33	0	0	105	4	8	117.558	None	NA	0
lib2	TATCTAGTCTGTACACACATCTCATAAGTTAGTAT	chr9	22128029	22128063		0	4	1	17	0	0	134	1	7	115.945	None	NA	0
lib1	GAAATGTTTTAATATTATATCTAGTCTGTACACAC	chr9	22128046	22128080		0	4	1	17	0	0	134	1	7	115.945	None	NA	0
lib1	TATGCTTCTAGTTGTTTGGAAGACAAAGTCAAATC	chr9	22128396	22128430		5	12	12	36	4	3	73	11	8	121.205	None	NA	0
lib2	TATGGGCCAAACTAATGCCCCTCCCTGTCACTTTG	chr9	22128449	22128483		5	12	12	36	4	3	73	11	8	122.54	None	NA	0
lib2	TCTCAACTCAATCGAGTAACCACACATCTGCCTCT	chr9	22128589	22128623		4	17	11	26	2	4	71	19	10	123.362	None	NA	0
lib2	TCTCTCAGGCTCTTCTTCCTCCTTTCCATGGCATC	chr9	22128624	22128658		4	17	11	26	2	4	71	19	10	123.525	None	NA	1
lib1	GAAAAATTATCTGTTTTTAAAGTCAGCTCAGCTCC	chr9	22129166	22129200		2	3	19	18	2	4	88	25	3	123.27	None	NA	2
lib1	ACCACCACCACTCCATCACCCCCACCTTCTTATCC	chr9	22129411	22129445		2	10	29	17	1	6	72	22	5	125.665	dELS	EH38E2687415	4
lib2	CACAGTTACTTTTCCCAAAAGTTGTTCTTCTTTTC	chr9	22129569	22129603		1	9	16	13	2	5	87	24	7	122.588	None	NA	3
lib1	ATAAGTCTTCCTCAATGTTCAACCCCTTATTTTTC	chr9	22129621	22129655		2	6	12	18	4	2	99	13	8	121.545	None	NA	2
lib2	ATAATTGGTGCTCCCAGAGCAGAAGAAATACATGG	chr9	22129744	22129778		3	5	11	20	6	2	101	8	8	121.24	None	NA	1
lib2	TGTGGATGTTGACTTTCTTTATTTAGAGGCTCAAT	chr9	22129779	22129813		3	5	11	20	6	2	101	8	8	121.37	None	NA	1
lib1	CACCACGTCTTATGCATATACTCCAAGTATTGACT	chr9	22129866	22129900		3	6	10	21	4	2	101	9	8	121.5	None	NA	1
lib1	AAGATGCCAAGAGTAGGCCTTAATCCTATTTGAGA	chr9	22129901	22129935		0	4	9	24	0	1	103	15	8	120.953	None	NA	1
lib2	CAGTTTTGTCTAACGTTATACCAATCAATACAGAG	chr9	22129954	22129988		0	4	9	24	0	1	103	15	8	120.405	None	NA	1
lib2	ATTGTTTATACTGAGTTTTTCTCAAAGATGACCTG	chr9	22129989	22130023		0	4	10	27	0	1	97	16	9	120.53	None	NA	0
lib2	CATGCAAATTACATGTGCAGCTACACATTTTTTTC	chr9	22130024	22130058		0	4	10	27	0	1	97	16	9	120.655	None	NA	0
lib1	GACAGAATTCTCTTTAAGTGGAAAATCAGCTTTAA	chr9	22130286	22130320		0	7	5	27	1	2	103	10	9	121.06	None	NA	0
